# Supplementary material for: ﻿The Central American millipede family Rhachodesmidae in Costa Rica, with the description of a new species of Aceratophallus Carl, 1902 (Diplopoda, Polydesmida)
Source: Zookeys. 2025 May 23;1239:223–30. doi: 10.3897/zookeys.1239.153272 (PMC12125592; doi:10.3897/zookeys.1239.153272)
Supplement: XML Treatment for Aceratophallus [file zookeys.1239.153272-treatment1.xml]

<!DOCTYPE tp:taxon-treatment
  PUBLIC "-//TaxonX//DTD Taxonomic Treatment Publishing DTD v0 20100105//EN" "tax-treatment-NSO.dtd">
<tp:taxon-treatment xmlns:tp="http://www.plazi.org/taxpub"><tp:treatment-meta><kwd-group><label>Taxon classification</label><kwd>
                <named-content content-type="kingdom">Animalia</named-content>
              </kwd><kwd>
                <named-content content-type="order">Polydesmida</named-content>
              </kwd><kwd>
                <named-content content-type="family">Rhachodesmidae</named-content>
              </kwd></kwd-group><mixed-citation publication-type="journal"><person-group><name><surname>Golovatch</surname><given-names>Sergei I.</given-names></name></person-group><article-title>﻿The Central American millipede family <tp:taxon-name><tp:taxon-name-part taxon-name-part-type="family">Rhachodesmidae</tp:taxon-name-part></tp:taxon-name> in Costa Rica, with the description of a new species of <italic><tp:taxon-name><tp:taxon-name-part taxon-name-part-type="genus" reg="Aceratophallus">Aceratophallus</tp:taxon-name-part></tp:taxon-name></italic> Carl, 1902 (<tp:taxon-name><tp:taxon-name-part taxon-name-part-type="class">Diplopoda</tp:taxon-name-part></tp:taxon-name>, <tp:taxon-name><tp:taxon-name-part taxon-name-part-type="order">Polydesmida</tp:taxon-name-part></tp:taxon-name>)</article-title><source>Zookeys</source><day>23</day><month>05</month><year>2025</year><volume>1239</volume><fpage>223</fpage><lpage>230</lpage><pub-id pub-id-type="doi">10.3897/zookeys.1239.153272</pub-id></mixed-citation></tp:treatment-meta><tp:nomenclature><label>﻿Genus</label><tp:taxon-name>
              <object-id xmlns:xlink="http://www.w3.org/1999/xlink" content-type="arpha" xlink:type="simple">3CC80904-C18A-5BD1-BC5B-41594E5FC2B2</object-id>
              <tp:taxon-name-part taxon-name-part-type="genus" reg="Aceratophallus">Aceratophallus</tp:taxon-name-part>
            </tp:taxon-name><tp:taxon-authority>Carl, 1902</tp:taxon-authority></tp:nomenclature><tp:treatment-sec sec-type="type species" id="SECID0EGFAC"><title>Type species.</title><p><italic><tp:taxon-name><tp:taxon-name-part taxon-name-part-type="genus" reg="Aceratophallus">A.</tp:taxon-name-part><tp:taxon-name-part taxon-name-part-type="species" reg="unicolor">unicolor</tp:taxon-name-part></tp:taxon-name></italic> Carl, 1902, by original designation.</p></tp:treatment-sec><tp:treatment-sec sec-type="diagnosis" id="SECID0EXFAC"><title>Diagnosis.</title><p>Differs from other genera of the family primarily in the gonopodal telopodites (<bold>te</bold>) being densely setose all along their length, with its base being devoid of a clearly outlined spermal cavity/fossa (Fig. <xref ref-type="fig" rid="F2">14</xref>). With long and slender gonapophyses (<bold>ga</bold>) placed distomesally on male coxae 2 (Fig. <xref ref-type="fig" rid="F2">17</xref>). Slender, dorsoventrally flattened and only slightly diverging gonopods (Figs <xref ref-type="fig" rid="F1">1</xref>, <xref ref-type="fig" rid="F1">10</xref>, <xref ref-type="fig" rid="F1">11</xref>, <xref ref-type="fig" rid="F2">14–16</xref>, <xref ref-type="fig" rid="F2">20–22</xref>) directed cephalad and located inside a very simple, relatively small and transversely ovoid aperture (Figs <xref ref-type="fig" rid="F1">7</xref>, <xref ref-type="fig" rid="F1">8</xref>). Gonopods set centrally on a small triangular sternum (<bold>st</bold>) (Fig. <xref ref-type="fig" rid="F1">10</xref>). Each gonopod featuring a short cylindrical coxite (<bold>cx</bold>) (Figs <xref ref-type="fig" rid="F1">10</xref>, <xref ref-type="fig" rid="F1">11</xref>, <xref ref-type="fig" rid="F2">14</xref>, <xref ref-type="fig" rid="F2">18</xref>) and a longer, distally bipartite telopodite divided into a mesal solenomere (<bold>sl</bold>) and a lateral branch (<bold>lb</bold>) (<xref ref-type="bibr" rid="B4">Carl 1903</xref>). Like in all <tp:taxon-name><tp:taxon-name-part taxon-name-part-type="family">Rhachodesmidae</tp:taxon-name-part></tp:taxon-name>, they are devoid of a cannula.</p></tp:treatment-sec><tp:treatment-sec sec-type="Composition" id="SECID0EKIAC"><title>Composition.</title><p>Thirteen species, including the new one treated below.</p><p>Incorporation of the new congener described below into a key is straightforward, as all three <italic><tp:taxon-name><tp:taxon-name-part taxon-name-part-type="genus" reg="Aceratophallus">Aceratophallus</tp:taxon-name-part></tp:taxon-name></italic> species from Costa Rica have long been keyed, albeit based solely on gonopodal characters (<xref ref-type="bibr" rid="B1">Attems 1940</xref>). The new key provided in the present contribution considers some somatic traits as well. Moreover, the distributions of all four <tp:taxon-name><tp:taxon-name-part taxon-name-part-type="family">Rhachodesmidae</tp:taxon-name-part></tp:taxon-name> (= <italic><tp:taxon-name><tp:taxon-name-part taxon-name-part-type="genus" reg="Aceratophallus">Aceratophallus</tp:taxon-name-part></tp:taxon-name></italic>) in Costa Rica have been mapped (Fig. <xref ref-type="fig" rid="F3">23</xref>).</p></tp:treatment-sec><tp:treatment-sec><!--Section generated to contain objects referenced in tp:taxon-treatment.--><fig id="F2" position="float" orientation="portrait"><object-id xmlns:xlink="http://www.w3.org/1999/xlink" content-type="doi" xlink:type="simple">10.3897/zookeys.5555.153272.figures12-22</object-id><object-id xmlns:xlink="http://www.w3.org/1999/xlink" content-type="arpha" xlink:type="simple">66247E98-139F-51CE-9015-8037F3EEB379</object-id><label>Figures 12–22.</label><caption><p><italic><tp:taxon-name><tp:taxon-name-part taxon-name-part-type="genus" reg="Aceratophallus">Aceratophallus</tp:taxon-name-part><tp:taxon-name-part taxon-name-part-type="species" reg="unicolor">unicolor</tp:taxon-name-part></tp:taxon-name></italic> Carl, 1902, ♂ syntype (12–16), <italic><tp:taxon-name><tp:taxon-name-part taxon-name-part-type="genus" reg="Aceratophallus">Aceratophallus</tp:taxon-name-part><tp:taxon-name-part taxon-name-part-type="species" reg="lamellifer">lamellifer</tp:taxon-name-part></tp:taxon-name></italic> Brölemann, 1905, ♂ syntype (17–21), and <italic><tp:taxon-name><tp:taxon-name-part taxon-name-part-type="genus" reg="Aceratophallus">Aceratophallus</tp:taxon-name-part><tp:taxon-name-part taxon-name-part-type="species" reg="dux">dux</tp:taxon-name-part></tp:taxon-name></italic> Chamberlin, 1914, ♂ holotype (22): <bold>12</bold> two midbody rings, dorsal view <bold>13</bold> metatergum 17, dorsal view <bold>14</bold> left gonopod devoid of a cannula and with an elongated excavation instead of a basal fossa, mesal view <bold>15, 16</bold> right gonopod, ventral and lateral views, respectively <bold>17</bold> coxae and prefemora 2, caudal view <bold>18</bold> coxite of left gonopod, ventral view <bold>19</bold> tip of solenomere with a minute apical brush, mesal view <bold>20</bold> left gonopod, lateral view <bold>21</bold> both gonopods, dorsolateral view <bold>22</bold> left gonopod, ventral view. Abbreviations: <bold>cx</bold> coxite. <bold>ga</bold> gonapophyses, <bold>lb</bold> lateral branch, <bold>sl</bold> solenomere, <bold>te</bold> telopodite. <bold>12–14</bold>, after <xref ref-type="bibr" rid="B3">Carl (1902)</xref>; <bold>15–21</bold>, after <xref ref-type="bibr" rid="B2">Brölemann (1905)</xref>; and <bold>22</bold>, after <xref ref-type="bibr" rid="B5">Chamberlin (1914)</xref>.</p></caption><graphic xmlns:xlink="http://www.w3.org/1999/xlink" xlink:href="zookeys-1239-223_article-153272__-g002.jpg" position="float" orientation="portrait" xlink:type="simple" id="oo_1337114.jpg"><uri content-type="original_file" xlink:type="simple">https://binary.pensoft.net/fig/1337114</uri></graphic></fig><fig id="F1" position="float" orientation="portrait"><object-id xmlns:xlink="http://www.w3.org/1999/xlink" content-type="doi" xlink:type="simple">10.3897/zookeys.5555.153272.figures1-11</object-id><object-id xmlns:xlink="http://www.w3.org/1999/xlink" content-type="arpha" xlink:type="simple">E64F0730-5E02-5384-B064-0FEA0280A8A3</object-id><label>Figures 1–11.</label><caption><p><italic><tp:taxon-name><tp:taxon-name-part taxon-name-part-type="genus" reg="Aceratophallus">Aceratophallus</tp:taxon-name-part><tp:taxon-name-part taxon-name-part-type="species" reg="logunovi">logunovi</tp:taxon-name-part></tp:taxon-name></italic> sp. nov., male holotype (<named-content xmlns:xlink="http://www.w3.org/1999/xlink" content-type="dwc:institutional_code" xlink:title="Zoological Institute of the Russian Academy of Sciences, St. Petersburg" xlink:href="http://grbio.org/institution/zoological-institute-russian-academy-sciences" xlink:type="simple">ZISP</named-content> MYR_DIP_0000189): <bold>1</bold> habitus, lateral view <bold>2, 4</bold> anterior part of body (head and rings 1–6), ventral and anterodorsal views, respectively <bold>3, 6</bold> posterior part of body, ventral and dorsal views, respectively <bold>5</bold> middle part of body, dorsal view <bold>7, 8</bold> body ring 7 with both gonopods in situ (7) and with both gonopods removed (8) <bold>9</bold> leg 9, lateral view <bold>10, 11</bold> both gonopods, ventral and dorsal views, respectively. Abbreviations: <bold>cx</bold> coxite. <bold>lb</bold> lateral branch, <bold>sl</bold> solenomere, <bold>st</bold> sternite, <bold>te</bold> telopodite. Photographs courtesy R.A. Rakitov.</p></caption><graphic xmlns:xlink="http://www.w3.org/1999/xlink" xlink:href="zookeys-1239-223_article-153272__-g001.jpg" position="float" orientation="portrait" xlink:type="simple" id="oo_1337113.jpg"><uri content-type="original_file" xlink:type="simple">https://binary.pensoft.net/fig/1337113</uri></graphic></fig><fig id="F3" position="float" orientation="portrait"><object-id xmlns:xlink="http://www.w3.org/1999/xlink" content-type="doi" xlink:type="simple">10.3897/zookeys.5555.153272.figure23</object-id><object-id xmlns:xlink="http://www.w3.org/1999/xlink" content-type="arpha" xlink:type="simple">C4322C74-A9E3-504E-9D82-AA84D104ED65</object-id><label>Figure 23.</label><caption><p>Distribution of <tp:taxon-name><tp:taxon-name-part taxon-name-part-type="family">Rhachodesmidae</tp:taxon-name-part></tp:taxon-name> (= <italic><tp:taxon-name><tp:taxon-name-part taxon-name-part-type="genus" reg="Aceratophallus">Aceratophallus</tp:taxon-name-part></tp:taxon-name></italic>) in Costa Rica.</p></caption><graphic xmlns:xlink="http://www.w3.org/1999/xlink" xlink:href="zookeys-1239-223_article-153272__-g003.jpg" position="float" orientation="portrait" xlink:type="simple" id="oo_1337115.jpg"><uri content-type="original_file" xlink:type="simple">https://binary.pensoft.net/fig/1337115</uri></graphic></fig></tp:treatment-sec><ref-list><ref id="B3"><mixed-citation xmlns:xlink="http://www.w3.org/1999/xlink" xlink:type="simple"><person-group><name name-style="western"><surname>Carl</surname><given-names>J</given-names></name></person-group> (<year>1902</year>) <article-title>Exotische Polydesmiden.</article-title><source>Revue suisse de Zoologie</source><volume>10</volume>: <fpage>565</fpage>–<lpage>679</lpage>. <ext-link xlink:href="10.5962/bhl.part.13794" ext-link-type="doi" xlink:type="simple">https://doi.org/10.5962/bhl.part.13794</ext-link></mixed-citation></ref><ref id="B2"><mixed-citation xmlns:xlink="http://www.w3.org/1999/xlink" xlink:type="simple"><person-group><name name-style="western"><surname>Brölemann</surname><given-names>HW</given-names></name></person-group> (<year>1905</year>) <article-title>Myriapodes de Costa-Rica recueillis par M. le Professeur P. Biolley. II<sup>e</sup> Mémoire.</article-title><source>Annales de la Société Entomologique de France</source><volume>74</volume>: <fpage>337</fpage>–<lpage>380</lpage>. <ext-link xlink:href="10.1080/21686351.1905.12279346" ext-link-type="doi" xlink:type="simple">https://doi.org/10.1080/21686351.1905.12279346</ext-link></mixed-citation></ref><ref id="B5"><mixed-citation xmlns:xlink="http://www.w3.org/1999/xlink" xlink:type="simple"><person-group><name name-style="western"><surname>Chamberlin</surname><given-names>RV</given-names></name></person-group> (<year>1914</year>) <article-title>On a collection of myriapods from Costa Rica.</article-title><source>Transactions of the American Entomological Society</source><volume>40</volume>: <fpage>185</fpage>–<lpage>194</lpage>. <ext-link xlink:href="https://archive.org/details/jstor-25076920" ext-link-type="uri" xlink:type="simple">https://archive.org/details/jstor-25076920</ext-link></mixed-citation></ref><ref id="B4"><mixed-citation xmlns:xlink="http://www.w3.org/1999/xlink" xlink:type="simple"><person-group><name name-style="western"><surname>Carl</surname><given-names>J</given-names></name></person-group> (<year>1903</year>) <article-title>Revision amerikanischer Polydesmiden.</article-title><source>Revue suisse de Zoologie</source><volume>11</volume>: <fpage>543</fpage>–<lpage>562</lpage>. <ext-link xlink:href="10.5962/bhl.part.82519" ext-link-type="doi" xlink:type="simple">https://doi.org/10.5962/bhl.part.82519</ext-link></mixed-citation></ref><ref id="B1"><mixed-citation xmlns:xlink="http://www.w3.org/1999/xlink" xlink:type="simple"><person-group><name name-style="western"><surname>Attems</surname><given-names>C</given-names></name></person-group> (<year>1940</year>) <article-title><tp:taxon-name><tp:taxon-name-part taxon-name-part-type="subphylum">Myriapoda</tp:taxon-name-part></tp:taxon-name> 3. <tp:taxon-name><tp:taxon-name-part taxon-name-part-type="superfamily">Polydesmoidea</tp:taxon-name-part></tp:taxon-name> III. Fam. <tp:taxon-name><tp:taxon-name-part taxon-name-part-type="family">Polydesmidae</tp:taxon-name-part></tp:taxon-name>, <tp:taxon-name><tp:taxon-name-part taxon-name-part-type="family">Vanhoeffeniidae</tp:taxon-name-part></tp:taxon-name>, <tp:taxon-name><tp:taxon-name-part taxon-name-part-type="family">Cryptodesmidae</tp:taxon-name-part></tp:taxon-name>, <tp:taxon-name><tp:taxon-name-part taxon-name-part-type="family">Oniscodesmidae</tp:taxon-name-part></tp:taxon-name>, <tp:taxon-name><tp:taxon-name-part taxon-name-part-type="family">Sphaerotrichopidae</tp:taxon-name-part></tp:taxon-name>, <tp:taxon-name><tp:taxon-name-part taxon-name-part-type="family">Peridontodesmidae</tp:taxon-name-part></tp:taxon-name>, <tp:taxon-name><tp:taxon-name-part taxon-name-part-type="family">Rhachidesmidae</tp:taxon-name-part></tp:taxon-name>, <tp:taxon-name><tp:taxon-name-part taxon-name-part-type="family">Macellolophidae</tp:taxon-name-part></tp:taxon-name>, <tp:taxon-name><tp:taxon-name-part taxon-name-part-type="family">Pandirodesmidae</tp:taxon-name-part></tp:taxon-name>.</article-title><source>Das Tierreich</source><volume>70</volume>: <fpage>1</fpage>–<lpage>577</lpage>. <ext-link xlink:href="10.1515/9783111609645" ext-link-type="doi" xlink:type="simple">https://doi.org/10.1515/9783111609645</ext-link></mixed-citation></ref></ref-list></tp:taxon-treatment>
