# Supplementary material for: ﻿The Central American millipede family Rhachodesmidae in Costa Rica, with the description of a new species of Aceratophallus Carl, 1902 (Diplopoda, Polydesmida)
Source: Zookeys. 2025 May 23;1239:223–30. doi: 10.3897/zookeys.1239.153272 (PMC12125592; doi:10.3897/zookeys.1239.153272)
Supplement: XML Treatment for Aceratophallus logunovi [file zookeys.1239.153272-treatment2.xml]

<!DOCTYPE tp:taxon-treatment
  PUBLIC "-//TaxonX//DTD Taxonomic Treatment Publishing DTD v0 20100105//EN" "tax-treatment-NSO.dtd">
<tp:taxon-treatment xmlns:tp="http://www.plazi.org/taxpub"><tp:treatment-meta><kwd-group><label>Taxon classification</label><kwd>
                <named-content content-type="kingdom">Animalia</named-content>
              </kwd><kwd>
                <named-content content-type="order">Polydesmida</named-content>
              </kwd><kwd>
                <named-content content-type="family">Rhachodesmidae</named-content>
              </kwd></kwd-group><mixed-citation publication-type="journal"><person-group><name><surname>Golovatch</surname><given-names>Sergei I.</given-names></name></person-group><article-title>﻿The Central American millipede family <tp:taxon-name><tp:taxon-name-part taxon-name-part-type="family">Rhachodesmidae</tp:taxon-name-part></tp:taxon-name> in Costa Rica, with the description of a new species of <italic><tp:taxon-name><tp:taxon-name-part taxon-name-part-type="genus" reg="Aceratophallus">Aceratophallus</tp:taxon-name-part></tp:taxon-name></italic> Carl, 1902 (<tp:taxon-name><tp:taxon-name-part taxon-name-part-type="class">Diplopoda</tp:taxon-name-part></tp:taxon-name>, <tp:taxon-name><tp:taxon-name-part taxon-name-part-type="order">Polydesmida</tp:taxon-name-part></tp:taxon-name>)</article-title><source>Zookeys</source><day>23</day><month>05</month><year>2025</year><volume>1239</volume><fpage>223</fpage><lpage>230</lpage><pub-id pub-id-type="doi">10.3897/zookeys.1239.153272</pub-id></mixed-citation></tp:treatment-meta><tp:nomenclature><label>﻿</label><tp:taxon-name>
              <object-id xmlns:xlink="http://www.w3.org/1999/xlink" content-type="arpha" xlink:type="simple">D188472B-DD86-5D5F-9270-BA7FE3D1C53C</object-id>
              <tp:taxon-name-part taxon-name-part-type="genus" reg="Aceratophallus">Aceratophallus</tp:taxon-name-part>
              <tp:taxon-name-part taxon-name-part-type="species" reg="logunovi">logunovi</tp:taxon-name-part>
              <object-id xmlns:xlink="http://www.w3.org/1999/xlink" content-type="zoobank" xlink:type="simple">https://zoobank.org/4275A9F1-7667-4AC0-8702-FA354B98DDAB</object-id>
            </tp:taxon-name><tp:taxon-status xmlns:xlink="http://www.w3.org/1999/xlink" xlink:type="simple">sp. nov.</tp:taxon-status><xref ref-type="fig" rid="F1">Figs 1–11</xref></tp:nomenclature><tp:treatment-sec sec-type="material" id="SECID0EZKAC"><title>Material examined.</title><p><bold><italic>Holotype</italic></bold> • male (in alcohol, <named-content xmlns:xlink="http://www.w3.org/1999/xlink" content-type="dwc:institutional_code" xlink:title="Zoological Institute of the Russian Academy of Sciences, St. Petersburg" xlink:href="http://grbio.org/institution/zoological-institute-russian-academy-sciences" xlink:type="simple">ZISP</named-content> MYR_DIP_0000189), Costa Rica, Guanacaste Province, entrance to Palo Verde National Park, tropical rainforest, <named-content xmlns:xlink="http://www.w3.org/1999/xlink" content-type="dwc:verbatimCoordinates" xlink:type="simple"><named-content content-type="geo-json" specific-use="{&#34;type&#34;:&#34;Point&#34;,&#34;coordinates&#34;:[-85.316667,10.400000]}" id="NCID0EMLAC" xlink:type="simple">10°24'N, 85°19'W</named-content></named-content>, 30.VI.2023, D. Logunov leg.</p></tp:treatment-sec><tp:treatment-sec sec-type="Name" id="SECID0ERLAC"><title>Name.</title><p>Honours Dmitry V. Logunov, the collector.</p></tp:treatment-sec><tp:treatment-sec sec-type="diagnosis" id="SECID0EWLAC"><title>Diagnosis.</title><p>Differs from congeners primarily by the gonopodal telopodite being nearly straight, only slightly bent dorsad in basal 2/3 and erect in distal 1/3. With both solenomere (<bold>sl</bold>) and lateral (<bold>lb</bold>) branches pointed, held subparallel and closely attached to each other. The <bold>sl</bold> with a small lateral bulge clearly removed from the apex (see also key below).</p></tp:treatment-sec><tp:treatment-sec sec-type="description" id="SECID0ECMAC"><title>Description.</title><p>Length 28 mm, width of midbody pro- and metazona 2.7 and 5.0 mm, respectively. General coloration in alcohol light brown with most of head, collum and following metaterga between paraterga faintly infuscate and brown; antennae, venter, legs, paraterga, central parts of collum and following metaterga and gonopods slightly lighter orange-yellow to yellow; legs and gonopods very faintly infuscate distad; calluses/peritremata on paraterga bright orange. Tegument generally smooth and shining; head and metazona, including sides, finely microgranulate; prozona shagreened and even more finely microgranulate. Sides of metazona below paraterga light greyish, a little more strongly granulate than prozona; strictures smooth; caudal halves of metaterga and, especially, bases of paraterga clearly and irregularly striolate (Figs <xref ref-type="fig" rid="F1">1–6</xref>).</p><p>Head very finely microgranulate all over; epicranial suture long, thin and fine, starting between antennae; clypeolabral region densely setose, vertex nearly bare; interantennal isthmus c. 1.5 times as wide as diameter of antennal socket (Figs <xref ref-type="fig" rid="F1">2</xref>, <xref ref-type="fig" rid="F1">4</xref>). Antennae only very slightly clavate, in situ extending past ring 4 dorsally (Figs <xref ref-type="fig" rid="F1">1</xref>, <xref ref-type="fig" rid="F1">4</xref>) (male). In length, antennomeres 2 = 6 &gt; 3 &gt; 4 = 5 &gt; 1 &gt; 7. Genae squarish.</p><p>In width, head &lt; collum &lt; ring 2 = 3 &lt; 4 &lt; 5–15, thereafter gradually tapering towards telson (Figs <xref ref-type="fig" rid="F1">4–6</xref>). Paraterga very well-developed (Figs <xref ref-type="fig" rid="F1">1–8</xref>) (male), always lying below level of a moderately convex dorsum, mostly set at about upper 1/4 midbody height, largely only poorly declined to subhorizontal. Collum sublanceolate, almost pointed at each end; both anterior and posterior margins straight medially; both anterolateral and lateral margins very broadly and regularly rounded and narrowly rimmed; paraterga poorly concave caudally (Fig. <xref ref-type="fig" rid="F1">4</xref>). Following paraterga with rimmed and faintly rounded to subrectangular anterior shoulders, each shoulder carrying a small denticle at anterolateral corner. Paratergal sides faintly rounded, fully taken up by lanceolate and narrow calluses/peritremata, these being always delimited by distinct sulci both dorsally and ventrally, clearly thicker and wider on poriferous rings than on poreless ones. Paratergal caudal corners first narrowly rounded and subrectangular, but starting with ring 3 increasingly acute, especially sharp and drawn past rear tergal margin on rings 13–18, but smaller, robust and sharp teeth on ring 19. Metatergal caudal margins narrowly rimmed, regularly and first faintly, but then increasingly concave (Figs <xref ref-type="fig" rid="F1">1</xref>, <xref ref-type="fig" rid="F1">4–6</xref>). Neither an axial line nor transverse metatergal sulci. Strictures between pro- and metazona faint and smooth. Limbus hyaline, thin, fine and microspiculate/microdenticulate. Pore formula normal (5, 7, 9, 10, 12, 13, 15–19). Ozopores dorsolateral, located near half to caudal 1/3 of poriferous paraterga inside oblong grooves. Pleurosternal carinae very small and rounded ridges visible only on rings 2–4. Spiracles inconspicuous. Epiproct as usual, rather long, finger-shaped, straight, subtruncate at tip, subapical setigerous knobs very faint (Figs <xref ref-type="fig" rid="F1">1</xref>, <xref ref-type="fig" rid="F1">3</xref>, <xref ref-type="fig" rid="F1">6</xref>). Hypoproct roundly subtriangular, with 1+1 indistinct rounded knobs removed from caudal margin (Fig. <xref ref-type="fig" rid="F1">3</xref>).</p><fig id="F1" position="float" orientation="portrait"><object-id xmlns:xlink="http://www.w3.org/1999/xlink" content-type="doi" xlink:type="simple">10.3897/zookeys.5555.153272.figures1-11</object-id><object-id xmlns:xlink="http://www.w3.org/1999/xlink" content-type="arpha" xlink:type="simple">E64F0730-5E02-5384-B064-0FEA0280A8A3</object-id><label>Figures 1–11.</label><caption><p><italic><tp:taxon-name><tp:taxon-name-part taxon-name-part-type="genus" reg="Aceratophallus">Aceratophallus</tp:taxon-name-part><tp:taxon-name-part taxon-name-part-type="species" reg="logunovi">logunovi</tp:taxon-name-part></tp:taxon-name></italic> sp. nov., male holotype (<named-content xmlns:xlink="http://www.w3.org/1999/xlink" content-type="dwc:institutional_code" xlink:title="Zoological Institute of the Russian Academy of Sciences, St. Petersburg" xlink:href="http://grbio.org/institution/zoological-institute-russian-academy-sciences" xlink:type="simple">ZISP</named-content> MYR_DIP_0000189): <bold>1</bold> habitus, lateral view <bold>2, 4</bold> anterior part of body (head and rings 1–6), ventral and anterodorsal views, respectively <bold>3, 6</bold> posterior part of body, ventral and dorsal views, respectively <bold>5</bold> middle part of body, dorsal view <bold>7, 8</bold> body ring 7 with both gonopods in situ (7) and with both gonopods removed (8) <bold>9</bold> leg 9, lateral view <bold>10, 11</bold> both gonopods, ventral and dorsal views, respectively. Abbreviations: <bold>cx</bold> coxite. <bold>lb</bold> lateral branch, <bold>sl</bold> solenomere, <bold>st</bold> sternite, <bold>te</bold> telopodite. Photographs courtesy R.A. Rakitov.</p></caption><graphic xmlns:xlink="http://www.w3.org/1999/xlink" xlink:href="zookeys-1239-223_article-153272__-g001.jpg" position="float" orientation="portrait" xlink:type="simple" id="oo_1337113.jpg"><uri content-type="original_file" xlink:type="simple">https://binary.pensoft.net/fig/1337113</uri></graphic></fig><fig id="F2" position="float" orientation="portrait"><object-id xmlns:xlink="http://www.w3.org/1999/xlink" content-type="doi" xlink:type="simple">10.3897/zookeys.5555.153272.figures12-22</object-id><object-id xmlns:xlink="http://www.w3.org/1999/xlink" content-type="arpha" xlink:type="simple">66247E98-139F-51CE-9015-8037F3EEB379</object-id><label>Figures 12–22.</label><caption><p><italic><tp:taxon-name><tp:taxon-name-part taxon-name-part-type="genus" reg="Aceratophallus">Aceratophallus</tp:taxon-name-part><tp:taxon-name-part taxon-name-part-type="species" reg="unicolor">unicolor</tp:taxon-name-part></tp:taxon-name></italic> Carl, 1902, ♂ syntype (12–16), <italic><tp:taxon-name><tp:taxon-name-part taxon-name-part-type="genus" reg="Aceratophallus">Aceratophallus</tp:taxon-name-part><tp:taxon-name-part taxon-name-part-type="species" reg="lamellifer">lamellifer</tp:taxon-name-part></tp:taxon-name></italic> Brölemann, 1905, ♂ syntype (17–21), and <italic><tp:taxon-name><tp:taxon-name-part taxon-name-part-type="genus" reg="Aceratophallus">Aceratophallus</tp:taxon-name-part><tp:taxon-name-part taxon-name-part-type="species" reg="dux">dux</tp:taxon-name-part></tp:taxon-name></italic> Chamberlin, 1914, ♂ holotype (22): <bold>12</bold> two midbody rings, dorsal view <bold>13</bold> metatergum 17, dorsal view <bold>14</bold> left gonopod devoid of a cannula and with an elongated excavation instead of a basal fossa, mesal view <bold>15, 16</bold> right gonopod, ventral and lateral views, respectively <bold>17</bold> coxae and prefemora 2, caudal view <bold>18</bold> coxite of left gonopod, ventral view <bold>19</bold> tip of solenomere with a minute apical brush, mesal view <bold>20</bold> left gonopod, lateral view <bold>21</bold> both gonopods, dorsolateral view <bold>22</bold> left gonopod, ventral view. Abbreviations: <bold>cx</bold> coxite. <bold>ga</bold> gonapophyses, <bold>lb</bold> lateral branch, <bold>sl</bold> solenomere, <bold>te</bold> telopodite. <bold>12–14</bold>, after <xref ref-type="bibr" rid="B3">Carl (1902)</xref>; <bold>15–21</bold>, after <xref ref-type="bibr" rid="B2">Brölemann (1905)</xref>; and <bold>22</bold>, after <xref ref-type="bibr" rid="B5">Chamberlin (1914)</xref>.</p></caption><graphic xmlns:xlink="http://www.w3.org/1999/xlink" xlink:href="zookeys-1239-223_article-153272__-g002.jpg" position="float" orientation="portrait" xlink:type="simple" id="oo_1337114.jpg"><uri content-type="original_file" xlink:type="simple">https://binary.pensoft.net/fig/1337114</uri></graphic></fig><p>Legs long and slender, c. 1.7–1.8 times as long as midbody height (male) (Fig. <xref ref-type="fig" rid="F1">1</xref>), densely setose. In length, femur &gt; tarsus &gt; prefemur = postfemur = tibia &gt; coxa. Tarsal claw small, simple and nearly straight (Figs <xref ref-type="fig" rid="F1">1–3</xref>, <xref ref-type="fig" rid="F1">9</xref>). Prefemora not bulged laterally (Fig. <xref ref-type="fig" rid="F1">9</xref>). Coxa 2 with a rather long, straight, coniform and apically fimbriate gonapophysis (male) (Fig. <xref ref-type="fig" rid="F1">2</xref>). Sterna densely setose, devoid of evident modifications. Tarsal brushes present only on a few anterior legs (Figs <xref ref-type="fig" rid="F1">2</xref>, <xref ref-type="fig" rid="F1">3</xref>).</p><p>Gonopodal aperture lanceolate, taking up entire central 1/3 prozonum 7, margins simple and not elevated (Figs <xref ref-type="fig" rid="F1">7</xref>, <xref ref-type="fig" rid="F1">8</xref>). Gonopods (Figs <xref ref-type="fig" rid="F1">7</xref>, <xref ref-type="fig" rid="F1">10</xref>, <xref ref-type="fig" rid="F1">11</xref>) in situ directed cephalad, typical of the genus, both only slightly diverging and located on a small triangular sternum (<bold>st</bold>). Coxites (<bold>cx</bold>) short, cylindrical and bare, c. 0.25 times as long as telopodites (<bold>te</bold>), each totally devoid of a cannula. Telopodites (<bold>te</bold>) slender, clearly flattened dorsoventrally, only slightly broadened distally, in situ basal 2/3 faintly and regularly curved dorsally, but distal 1/3 erect, only dorsal surfaces of <bold>te</bold> bare, all other sides densely setose throughout. Seminal groove starting inside a vague and oblong fossa near <bold>te</bold> base, but its course remaining clearly on mesal side. Distal third of each <bold>te</bold> branching into a somewhat shorter mesal solenomere (<bold>sl</bold>) and a longer lateral branch (<bold>lb</bold>). The <bold>sl</bold> carrying a minute apical brush and a small lateral bulge at its base, while <bold>lb</bold> an evident apical brush of longer setae before a sharp apex (Figs <xref ref-type="fig" rid="F1">10</xref>, <xref ref-type="fig" rid="F1">11</xref>). Both <bold>sl</bold> and <bold>lb</bold> pointed, held subparallel and closely attached to each other.</p><fig id="F3" position="float" orientation="portrait"><object-id xmlns:xlink="http://www.w3.org/1999/xlink" content-type="doi" xlink:type="simple">10.3897/zookeys.5555.153272.figure23</object-id><object-id xmlns:xlink="http://www.w3.org/1999/xlink" content-type="arpha" xlink:type="simple">C4322C74-A9E3-504E-9D82-AA84D104ED65</object-id><label>Figure 23.</label><caption><p>Distribution of <tp:taxon-name><tp:taxon-name-part taxon-name-part-type="family">Rhachodesmidae</tp:taxon-name-part></tp:taxon-name> (= <italic><tp:taxon-name><tp:taxon-name-part taxon-name-part-type="genus" reg="Aceratophallus">Aceratophallus</tp:taxon-name-part></tp:taxon-name></italic>) in Costa Rica.</p></caption><graphic xmlns:xlink="http://www.w3.org/1999/xlink" xlink:href="zookeys-1239-223_article-153272__-g003.jpg" position="float" orientation="portrait" xlink:type="simple" id="oo_1337115.jpg"><uri content-type="original_file" xlink:type="simple">https://binary.pensoft.net/fig/1337115</uri></graphic></fig></tp:treatment-sec><ref-list><ref id="B3"><mixed-citation xmlns:xlink="http://www.w3.org/1999/xlink" xlink:type="simple"><person-group><name name-style="western"><surname>Carl</surname><given-names>J</given-names></name></person-group> (<year>1902</year>) <article-title>Exotische Polydesmiden.</article-title><source>Revue suisse de Zoologie</source><volume>10</volume>: <fpage>565</fpage>–<lpage>679</lpage>. <ext-link xlink:href="10.5962/bhl.part.13794" ext-link-type="doi" xlink:type="simple">https://doi.org/10.5962/bhl.part.13794</ext-link></mixed-citation></ref><ref id="B2"><mixed-citation xmlns:xlink="http://www.w3.org/1999/xlink" xlink:type="simple"><person-group><name name-style="western"><surname>Brölemann</surname><given-names>HW</given-names></name></person-group> (<year>1905</year>) <article-title>Myriapodes de Costa-Rica recueillis par M. le Professeur P. Biolley. II<sup>e</sup> Mémoire.</article-title><source>Annales de la Société Entomologique de France</source><volume>74</volume>: <fpage>337</fpage>–<lpage>380</lpage>. <ext-link xlink:href="10.1080/21686351.1905.12279346" ext-link-type="doi" xlink:type="simple">https://doi.org/10.1080/21686351.1905.12279346</ext-link></mixed-citation></ref><ref id="B5"><mixed-citation xmlns:xlink="http://www.w3.org/1999/xlink" xlink:type="simple"><person-group><name name-style="western"><surname>Chamberlin</surname><given-names>RV</given-names></name></person-group> (<year>1914</year>) <article-title>On a collection of myriapods from Costa Rica.</article-title><source>Transactions of the American Entomological Society</source><volume>40</volume>: <fpage>185</fpage>–<lpage>194</lpage>. <ext-link xlink:href="https://archive.org/details/jstor-25076920" ext-link-type="uri" xlink:type="simple">https://archive.org/details/jstor-25076920</ext-link></mixed-citation></ref></ref-list></tp:taxon-treatment>
